# Supplementary material for: Strategies to Promote the Integration of Fermented Foods in the Daily Diet to Improve Children’s Health in Capricorn District, South Africa: A Mixed Method Study Protocol
Source: Int J Environ Res Public Health. 2026 Jul 15;23(7):907. doi: 10.3390/ijerph23070907 (PMC13411124; doi:10.3390/ijerph23070907)
Supplement: Supplementary file 1 [file ijerph-23-00907-s001.zip]

Archive with 1 entries (1 files):
- ijerph-4222928-supplementary.pdf
